# Supplementary material for: HR+/HER2– Advanced Breast Cancer Treatment in the First-Line Setting: Expert Review
Source: Curr Oncol. 2023 Jun 2;30(6):5425–47. doi: 10.3390/curroncol30060411 (PMC10297170; doi:10.3390/curroncol30060411)
Supplement: Supplementary file 1 [file curroncol-30-00411-s001.zip]

Archive with 1 entries (1 files):
- curroncol-2393013-supplementary.pdf
